# Supplementary material for: A Novel Spinel Ferrite-Hexagonal Ferrite Composite for Enhanced Magneto-Electric Coupling in a Bilayer with PZT
Source: Sensors (Basel). 2023 Dec 14;23(24):9815. doi: 10.3390/s23249815 (PMC10748018; doi:10.3390/s23249815)
Supplement: Supplementary file 1 [file sensors-23-09815-s001.zip]

Archive with 1 entries (1 files):
- sensors-2695649-supplementary.pdf
